# Supplementary material for: Renal function impairment in cervical cancer patients treated with cisplatin-based chemoradiation: A review of medical records in a Zimbabwean outpatient department
Source: PLoS One. 2021 Feb 24;16(2):e0245383. doi: 10.1371/journal.pone.0245383 (PMC7904141; doi:10.1371/journal.pone.0245383)
Supplement: S1 File — (XLSX) [file pone.0245383.s001.xlsx]

## Sheet: Sheet1
case #	height	weight	age	BMI	BMI	BSA	marital	stage cx	HIV status	ART	Duration/yrs	comobidit	albumin	cisplatin dose	administered	# o chemo	rad dose/#	premeds	prehydration	Mg	KCl	EGFR0	normgfr	LGFR	normlgfr	difGFR	% DIF	Hgfr	egfr 1	egfr2	egfr3	egfr4	egfr5	egfr6	egfr7	egfr 8
CC1	136	57	2	30.8175	3	1.41	1	2	0			0	32	0	49	2	1	0	1	1	1	62	50.5318	64	52.1618	-1.63006	-0.0322581	81	81	77	64	67
CC2	148.5	57	1	25.8477	2	1.49	2	2	0			2	42	1	60	4	1	0	0	0	0	61	52.5376	52	44.7861	7.75145	0.147541	64.5	60.5	55	52	57	64.5	61
CC3	157	90	1	36.5126	3	1.88	1	2	0			3	37	1	70	3	1	0	1	0	0	152	165.179	123	133.665	31.5145	0.190789	137	137	126	123	132
CC4	154.5	54	2	22.6223	1	1.5	1	2	0			0	49	0	50	5	1	0	0	1	1	54	46.8208	59	51.1561	-4.33526	-0.0925926	68	68	66	59	62	65
CC5	154	63	2	26.5643	2	1.6	3	2	0			2	48	1	65	5	1	0	0	1	1	63	58.2659	56	51.7919	6.47399	0.111111	83	56	61	59.6	79	83	70	76	71.1
CC6	147	45	2	20.8247	1	1.36	0	2	1	1	4	0	32	1	54	2	0	0	0	1	1	81	63.6763	51	40.0925	23.5838	0.37037	75	75	59	57	55.5	51
CC7	163	45	0	16.937	0	1.43	1	2	1	1	10	0	47	0	50	4	1	0	1	0	0	72	59.5145	37.5	30.9971	28.5173	0.479167	75	75	37.5	70	69
CC8	152	57	1	24.6711	1	1.53	3	1	1	0	0	3	33	0	50	1	1	1	1	1	1	92	81.3642	135	119.393	-38.0289	-0.467391	173	135	173	158
CC9	159	73	0	28.8754	3	1.77	1	1	0			0	57	1	70	2	1	0	0	0	0	105	107.428	125	127.89	-20.4624	-0.190476	144	125	144	136
CC10	160	60	0	23.4375	1	1.63	0	1	1	1	11	0	40	0	57	3	1	0	1	1	1	87	81.9711	57	53.7052	28.2659	0.344828	99	85	99	84	90	80	78	57
CC11	161	74	1	28.5483	2	1.81	1	1	0			0	47	3	65	2	1	0	0	0	0	82	85.7919	73	76.3757	9.41618	0.109756	89	74	73	78	89
CC12	161	64	1	24.6904	1	1.69	0	1	1	1	6	0	40	1	70	4	1	1	1	1	1	194	189.514	74	72.289	117.225	0.618557	85	85	74	78	74	80
CC13	151	60	2	26.3146	2	1.59	1	2	0			2	44	0	55	3	0	0	0	1	1	70.3	64.611	60	55.1445	9.46647	0.146515	75	75	73	69	60
CC14	149	50	1	22.5215	1	1.43	1	1	1	1	3	0	33	0	50	3	1	0	0	0	0	89.3	73.8145	55	45.4624	28.352	0.384099	81	55	81	77	77
CC15	157	69	2	27.993	2	1.73	1	2	0			2	36	0	60	5	1	0	0	0	0	56	56	68	68	-12	-0.214286	84	68	70	76	80	84
CC16	158	90	1	36.0519	3	1.91	1	2	1	1	9	2	37	0	70	2	1	0	0	1	1	52	57.4104	51	56.3064	1.10405	0.0192308	78	54	73	51	76	78
CC17	147	67	2	31.0056	3	1.63	0	1	1	2	6	0	33	0	60	3	1	1	0	0	0	65	61.2428	67	63.1272	-1.88439	-0.0307692	83	67	70	79	83
CC18	158	68	1	27.2392	2	1.73	3	6	1	1	3	2	33	0	60	4	1	1	0	0	0	59	59	43	43	16	0.271186	103	62	80	62	80	43	81	103
CC19	153.5	72	2	30.5574	3	1.7	1	2	0			2	25	1	70	2	1	0	0	1	1	115	113.006	84	82.5434	30.4624	0.269565	123	108	118	113	123	110	84
CC20	160	56	1	21.875	1	1.58	1	2	0			0	35	0	55	1	1	1	1	1	1	61	55.711	28	25.5723	30.1387	0.540984	76	30	76	28	41	51
CC21	157.5	103	1	41.5218	3	2	1	1	0			2	47	0	70	5	1	1	0	1	1	76	87.8613	57	65.896	21.9653	0.25	79	79	69	57	62	73	73.5
CC22	145.5	66	0	31.1758	3	1.25	1	1	0			0	48	1	50	3	1	0	1	1	1	104	75.1445	50.5	36.4884	38.6561	0.514423	140	140	80	50.5	123	97
CC23	151.8	37	0	16.0568	0	1.27	1	0	1	1	14	0	25	2	55	2	0	0	0	1	1	173	127	81	59.4624	67.5376	0.531792	140	107	117	101	113	101	81	140
CC24	157	66	1	26.7759	2	1.67	3	1	1	2	7	0	33	0	60	5	1	0	1	1	1	81	78.1908	57	55.0231	23.1676	0.296296	109	109	68.2	68	67	57
CC25	166	70	2	25.4028	2	1.79	2	1	0			0	34	0	62	3	3	0	0	1	1	79	81.7399	78	80.7052	1.03468	0.0126582	84	78	84
CC26	149	47	1	21.1702	1	1.39	3	2	1	2	7	0	44	0	48	2	1	1	0	1	1	65	52.2254	36	28.9249	23.3006	0.446154	52	52	43	36
CC27	155	77	2	32.0499	3	1.83	1	1	0			0	42	0	65	2	1	1	1	1	1	69.7	73.7289	70	74.0462	-0.317341	-0.00430416	70	70	70
CC28	151	45	2	19.736	1	1.37	1	1	0			3	35	0	48	1	1	0	1	1	1	51	40.3873	58	45.9306	-5.54335	-0.137255	58	58
CC29	154	60	2	25.2994	2	1.6	0	2	0			2	35	0	55	5	1	1	0	1	1	32.7	30.2428	32.8	30.3353	-0.0924855	-0.0030581	80	32.8	67.4	67.4	80	72	74	77.3	76
CC30	155	56	1	23.3091	1	1.53	1	1	1	1	2	0	35	3	77	2	2	1	1	1	1	79	69.8671	64	56.6012	13.2659	0.189873	79	79	64
CC31	154	70	2	29.5159	2	1.68	1	1	0			0	46.5	0	60	4	1	0	0	1	1	84	81.5723	95	92.2543	-10.6821	-0.130952	161	95	97	161	97
CC32	140	40	1	20.4082	1	1.25	1	2	0			2	44	0	45	2	0	0	0	0	0	75	54.1908	62	44.7977	9.39306	0.173333	71	71	62
CC33	153	50	1	21.3593	1	1.47	1	2	0			1		0	50	5	1	0	1	1	1	89	75.6243	10	8.49711	67.1272	0.88764	101	89	96	101	80	99	10
CC34	154	65	1	27.4077	2	1.67	1	2	1	1	7	0	33	0	58	1	1	1	1	1	1	65	62.7457	55	53.0925	9.65318	0.153846	55	55
CC35	154	80	1	33.7325	3	1.84	2	1	0			2	31	1	70	5	1	0	0	1	1	86	91.4682	81	86.1503	5.31792	0.0581395	109	107.54	109	106	81
CC36	150	48	2	21.3333	1	1.42	3	6	1	1	7	0	32	0	50		2	1	1	1	1	34	27.9075	8	6.56647	21.341	0.764706	34	8	34	14
CC37	153	62	1	26.4855	2	1.59	1	2	0			0	44	1	60	4	1	0	0	1	1	96	88.2312	62	56.9827	31.2486	0.354167	84	84	68	62
CC38	154	62	1	26.1427	2	1.75	1	1	0			0	35	0	60	4	1	0	0	1	1	104	105.202	119	120.376	-15.1734	-0.144231	123	121	123	119
CC39	153	49	0	20.9321	1	1.46	3	1	1	1	2	0	44	0	50	5	1	0	0	1	1	62	52.3237	80	67.5145	-15.1908	-0.290323	101	80	98	101	89	95	97	85
CC40	160	69	1	26.9531	2	1.72	0	2	1	1	5	0	42	0	60	3	1	0	0	0	1	91	90.474	76.8	76.3561	14.1179	0.156044	115	115	96	76.8	90.16
CC41	153	57	1	24.3496	1	1.556	1	1	1	2	2	0	34	0	50	4	1	0	1	1	1	100	89.9422	105	94.4393	-4.49711	-0.05	127	127	105	106
CC42	150	64	2	26.2985	2	1.63	3	1	0			0	35	1	60	4	1	0	0	1	1	106	99.8728	84	79.1445	20.7283	0.207547	114	85	106	101	87	99.8	114	84
CC43	159	95	1	37.5776	3	1.96	3	1	1	1	10	0	35	0	68	4	1	0	0	1	1	108	122.358	139	157.48	-35.1214	-0.287037	153	139	152	153	142
CC44	156	54	1	21.9076		1.53	1	1	0			0	48	0	50	4	1	0	1	1	1	85	75.1734	60.75	53.7269	21.4465	0.285294	103	88	60.75	103	93
CC45	146	60	2	28.1479	2	1.5	1	1	0			0	45	0	53	3	0	0	0	1	1	73	63.2948	62	53.7572	9.53757	0.150685	71	71	62	71
CC46	151	79	2	34.6476	3	1.87	0	1	1	1	11	0	35	1	70	4	1	0	0	0	0	82	88.6358	38	41.0751	47.5607	0.536585	70	58	70	45.4	64	45.5	38
CC47	145	56	1	26.635	2	1.52	0	1	1	1	10	0	35	0	50	4	1	0	0	1	1	67	58.8671	54	47.4451	11.422	0.19403	94	94	54	70	85	88
CC48	155.4	59	1	24.4315	1	1.6	1	2	1	1	15	2	35	0	50	1	1	1	1	1	1	49	45.3179	73	67.5145	-22.1965	-0.489796	82	82	73
CC49	148	60	0	27.3923	2	1.53	1	1	1	1	5	0		0	54	3	1	1	0	1	1	88	77.8266	58	51.2948	26.5318	0.340909	184	117	184	58	89	77	87
CC50	150	59	2	26.2222	2	1.57	1	0	0	0		0		0	54	2	1	0	0	0	0	43	39.0231	50	45.3757	-6.3526	-0.162791	54	54	50	51
CC51	152	91	2	39.3871	3	1.96	1	1	0	0		3		0	50	2	1	0	0	0	0	68	77.0405	62	70.2428	6.79769	0.0882353	83	83	62	67	68
CC52	150	60	2	26.6667	2	1.6	2	6	0	0		2	48	0	56	3	1	0	0	0	0	90	83.237	54.8	50.6821	32.5549	0.391111	89	89	77	54.8
CC53	152	63	1	27.268	2	1.63	0	2	0	0		0	40	1	60	3	1	0	0	1	1	90	84.7977	53	49.9364	34.8613	0.411111	86	74.6	82	83	86	83	53
CC54	153	70	1	29.903	3	1.72	1	1	0	0		3	45	0	60	2	1	0	0	0	0	83	82.5202	54.3	53.9861	28.5341	0.345783	115	90	54.3	90.5	95.6	115
CC55	155.3	50	1	20.7313	1	1.45	1	1	0	0		0		3	72	4	1	0	1	1	1	67	56.1561	56	46.9364	9.21965	0.164179	75.4	59.6	56	59	66.2	75.4
CC56	155	56	1	23.3091	1	1.55	1	0	0	0		0	32	1	55	5	1	0	0	1	1	94	84.2197	54	48.3815	35.8382	0.425532	90.8	90.8	86.6	54	75.2
CC57	156	96	1	39.4477	3	2	1	1	0	0		0		0	70	3	1	0	0	0	0	172	198.844	103	119.075	79.7688	0.401163	120	120	104	103	109
CC58	149.5	50	2	22.3711	1	1.44	1	2	0	0		3	36	0	50	2	1	0	0	0	0	86	71.5838	71	59.0983	12.4855	0.174419	81	81	79	71
CC59	149	65.5	1	29.5032	3	1.64	0	1	1	1	4	0	37	0	57	4	1	0	0	1	1	114	108.069	71	67.3064	40.763	0.377193	99	99	82	89	95.7	93.6	71	79.4
CC60	144.5	64.5	2	30.8904	3	1.61	0	1	1	2	10	2		0	60	4	1	0	0	0	0	80	74.4509	89	82.8266	-8.37572	-0.1125	117	89	103	100	99.2	103	117
CC61	152	53	1	22.9398	1	1.52	0	1	1	1	3	0		0	50	3	0	0	0	1	1	64.5	56.6705	62.1	54.5618	2.10867	0.0372093	70	70	62.1	63	65
CC62	158.5	85	1	33.8345	3	1.93	3	2	1	1	1	0	38	0	68	5	1	0	0	1	1	75	83.6705	31	34.5838	49.0867	0.586667	98.9	53.1	31	76.5	69.9	79.7	98.9	96.8	95.6
CC63	147	53	2	24.5268	2	1.47	0	1	0	0		0	36	0	50	5	1	0	0	1	1	73	62.0289	65.4	55.5711	6.4578	0.10411	108	70	96.9	86	65.4	108
CC64	152	68	1	29.4321	2	1.65	1	1	1	1	5	3	35	0	58	2	1	0	0	1	1	103	98.237	77	73.4393	24.7977	0.252427	89	89	77
CC65	163.5	65	2	24.3152	1	1.72	1	2	0	0		0	38	2	77	3	1	0	1	1	1	63	62.6358	54	53.6879	8.94798	0.142857	64	57	64	54
CC66	156	78	1	32.0513	3	1.78	1	1	1	1	3	0	39	0	62	2	1	0	1	1	1	90	92.6012	72	74.0809	18.5202	0.2	79	79	72	73
CC67	149	47	1	21.1702	1	1.39	1	2	1	1	4	0	44	0	48	3	1	0	0	0	0	64	51.422	51	40.9769	10.4451	0.203125	76	76	58	56	51	61
CC68	155	90	1	37.461	3	1.96	1	1	1	2	12	0	40	0	65	4	0	0	0	1	1	119	134.821	68	77.0405	57.7803	0.428571	136	110	136	87	75	68
CC69	149	72	0	32.431	3	1.66	1	1	0	0		2	45	0	58	2	1	1	1	1	1	65	62.3699	34.4	33.0081	29.3618	0.470769	61	61	49.6	34.4
CC70	162	65	0	24.7676	2	1.7	1	2	1	1	5	2	35	0	60	2	1	0	0	1	1	72	70.7514	54	53.0636	17.6879	0.25	60	56	60	54
CC71	154	94	2	39.6357	3	2	1	2	0	0		0	36	0	70	3	0	0	0	0	0	95	109.827	68	78.6127	31.2139	0.284211	91.7	91.7	87	68
CC72	147.9	47	1	21.4863	1	1.42	1	2	0	0		0	33	1	60	5	1	0	0	1	1	108	88.6474	34	27.9075	60.7399	0.685185	86	86	62	43	34	63	59.7	63	56
